# Supplementary material for: The Expression of Two Distinct Sets of Glycolytic Enzymes Reveals Differential Effects of Glycolytic Reprogramming on Pancreatic Ductal Tumorigenesis in Mice
Source: Biomedicines. 2023 Nov 2;11(11):2962. doi: 10.3390/biomedicines11112962 (PMC10669313; doi:10.3390/biomedicines11112962)
Supplement: Supplementary file 1 [file biomedicines-11-02962-s001.zip]

Archive with 1 entries (1 files):
- biomedicines-2619647-supplementary.pdf
